# Supplementary material for: Electroencephalography-Based Neuroinflammation Diagnosis and Its Role in Learning Disabilities
Source: Diagnostics (Basel). 2025 Mar 18;15(6):764. doi: 10.3390/diagnostics15060764 (PMC11941338; doi:10.3390/diagnostics15060764)
Supplement: Supplementary file 1 [file diagnostics-15-00764-s001.zip]

Archive with 1 entries (1 files):
- diagnostics-3749985-supplementary.ipynb
