# Supplementary material for: Electroencephalography-Based Neuroinflammation Diagnosis and Its Role in Learning Disabilities
Source: Diagnostics (Basel). 2025 Mar 18;15(6):764. doi: 10.3390/diagnostics15060764 (PMC11941338; doi:10.3390/diagnostics15060764)
Supplement: Supplementary file 1 [file diagnostics-15-00764-s001.zip › diagnostics-3749985-supplementary.ipynb]

# %% [code]

import pandas as pd
import numpy as np
from sklearn.model_selection import cross_validate, StratifiedKFold, train_test_split
from sklearn.neural_network import MLPClassifier
from sklearn.preprocessing import StandardScaler
from sklearn.pipeline import make_pipeline
from sklearn.metrics import roc_curve, auc
import matplotlib.pyplot as plt
import seaborn as sns
from scipy.interpolate import griddata

# 1. Veri setini oku
df = pd.read_csv("/disleksinormalhepsizeroall.csv", sep=';')
df = df.drop(columns=['Unnamed: 73'])

# 2. EEG sütunlarını float yap
eeg_columns = df.columns[3:]
df[eeg_columns] = df[eeg_columns].replace(',', '.', regex=True).astype(float)

# 3. Özellik ve etiket
X = df[eeg_columns].values
y = df['type'].values

# 4. ANN ile 5-fold cross-validation
cv = StratifiedKFold(n_splits=5, shuffle=True, random_state=42)
model = MLPClassifier(hidden_layer_sizes=(64, 32), activation='relu', solver='adam', max_iter=300, random_state=42)
pipeline = make_pipeline(StandardScaler(), model)

scoring = {
    'accuracy': 'accuracy',
    'precision': 'precision',
    'recall': 'recall',
    'f1': 'f1',
    'neg_log_loss': 'neg_log_loss'
}

cv_results = cross_validate(pipeline, X, y, cv=cv, scoring=scoring)

formatted = {"Metric": [], "Mean": [], "Standard Deviation": []}
for metric in scoring.keys():
    scores = cv_results[f'test_{metric}']
    if metric == "neg_log_loss":
        mean = round(abs(scores.mean()), 4)
        std = round(scores.std(), 2)
    else:
        mean = f"{round(scores.mean() * 100, 2)}%"
        std = f"±{round(scores.std(), 4)}"
    formatted["Metric"].append(metric.replace('neg_', '').capitalize())
    formatted["Mean"].append(mean)
    formatted["Standard Deviation"].append(std)

cv_df = pd.DataFrame(formatted)
print("Cross-Validated ANN Performance Metrics:")
print(cv_df)

# 5. ROC eğrisi çizimi
X_train, X_test, y_train, y_test = train_test_split(X, y, stratify=y, test_size=0.2, random_state=42)
scaler = StandardScaler()
X_train_scaled = scaler.fit_transform(X_train)
X_test_scaled = scaler.transform(X_test)

model.fit(X_train_scaled, y_train)
y_probs = model.predict_proba(X_test_scaled)[:, 1]
fpr, tpr, _ = roc_curve(y_test, y_probs)
roc_auc = auc(fpr, tpr)

plt.figure()
plt.plot(fpr, tpr, label=f"ROC (AUC = {roc_auc:.2f})")
plt.plot([0, 1], [0, 1], 'k--')
plt.xlabel("False Positive Rate")
plt.ylabel("True Positive Rate")
plt.title("ROC Curve")
plt.legend()
plt.grid(True)
plt.show()

# 6. Korelasyon matrisleri
df_ld = df[df['type'] == 1]
df_control = df[df['type'] == 0]

plt.figure(figsize=(12, 10))
sns.heatmap(df_ld[eeg_columns].corr(), cmap='coolwarm', vmin=-1, vmax=1, center=0,
            square=True, cbar_kws={"shrink": 0.8, "label": "Correlation"}, xticklabels=False, yticklabels=False)
plt.title("Correlation Matrix – LD Group")
plt.tight_layout()
plt.show()

plt.figure(figsize=(12, 10))
sns.heatmap(df_control[eeg_columns].corr(), cmap='coolwarm', vmin=-1, vmax=1, center=0,
            square=True, cbar_kws={"shrink": 0.8, "label": "Correlation"}, xticklabels=False, yticklabels=False)
plt.title("Correlation Matrix – Control Group")
plt.tight_layout()
plt.show()

# 7. Theta Power – Skalp haritaları
theta_channels = ['T_AF3','T_F3','T_F7','T_FC5','T_T7','T_P7','T_O1','T_O2','T_P8','T_T8','T_FC6','T_F8','T_F4','T_AF4']
ld_theta = df_ld[theta_channels].mean()
control_theta = df_control[theta_channels].mean()

plt.figure()
ld_theta.plot(kind='bar', color='purple')
plt.title("Mean Theta Power - LD Group")
plt.ylabel("Power")
plt.xticks(rotation=45)
plt.tight_layout()
plt.show()

plt.figure()
control_theta.plot(kind='bar', color='green')
plt.title("Mean Theta Power - Control Group")
plt.ylabel("Power")
plt.xticks(rotation=45)
plt.tight_layout()
plt.show()

# Kanal koordinatları (10–20 sistemine uygun yaklaşık yerleşim)
channel_locations = {
    'T_AF3': (-0.3, 1.0), 'T_AF4': (0.3, 1.0),
    'T_F7': (-0.8, 0.7), 'T_F3': (-0.4, 0.7), 'T_F4': (0.4, 0.7), 'T_F8': (0.8, 0.7),
    'T_FC5': (-0.6, 0.4), 'T_FC6': (0.6, 0.4),
    'T_T7': (-0.9, 0.0), 'T_T8': (0.9, 0.0),
    'T_P7': (-0.6, -0.4), 'T_P8': (0.6, -0.4),
    'T_O1': (-0.3, -0.9), 'T_O2': (0.3, -0.9)
}

combined = pd.concat([ld_theta, control_theta])
vmin = combined.min()
vmax = combined.max()

def plot_scalp(title, theta_vals):
    x, y, v = [], [], []
    for ch, (xi, yi) in channel_locations.items():
        x.append(xi)
        y.append(yi)
        v.append(theta_vals[ch])
    grid_x, grid_y = np.mgrid[-1.2:1.2:300j, -1.2:1.2:300j]
    grid_z = griddata((x, y), v, (grid_x, grid_y), method='cubic')

    plt.figure(figsize=(6, 6))
    contour = plt.contourf(grid_x, grid_y, grid_z, levels=100, cmap='inferno', vmin=vmin, vmax=vmax)
    plt.colorbar(contour, label='Theta Power')
    head = plt.Circle((0, 0), 1.05, color='black', fill=False, linewidth=2)
    plt.gca().add_patch(head)
    plt.scatter(x, y, c='black', s=20)
    for ch in channel_locations:
        xi, yi = channel_locations[ch]
        plt.text(xi, yi, ch, ha='center', va='center', fontsize=8, color='white', weight='bold')
    plt.title(title)
    plt.axis('equal')
    plt.axis('off')
    plt.tight_layout()
    plt.show()

# Skalp haritaları çiz
plot_scalp("Topographic Theta Power – Control Group", control_theta)
plot_scalp("Topographic Theta Power – LD Group", ld_theta)
